# Supplementary material for: Incomplete thermal ablation-induced up-regulation of transcription factor nuclear receptor subfamily 2, group F, member 6 (NR2F6) contributes to the rapid progression of residual liver tumor in hepatoblastoma
Source: Bioengineered. 2021 Jul 24;12(1):4289–303. doi: 10.1080/21655979.2021.1945521 (PMC8806681; doi:10.1080/21655979.2021.1945521)
Supplement: Supplemental Material [file KBIE_A_1945521_SM1146.zip › Table S1.xlsx]

## Sheet: Sheet1
Table S1. Gene Ontology for the 150 potential targets of NR2F6 in the ablation residual tumor of hepatoblastoma
Geneset	Category	Term	Overlap	P-calue	Symbol
GO:0071711	BP	basement membrane organization	5	6.8661e-07	GAS2;HPN;MMP11;PHLDB2;PLOD3
GO:0043691	BP	reverse cholesterol transport	4	7.8057e-06	APOE;SCARB1;APOM;CETP
GO:0034375	BP	high-density lipoprotein particle remodeling	4	7.8057e-06	APOE;SCARB1;APOM;CETP
GO:0043062	BP	extracellular structure organization	13	3.05609e-05	APOE;SCARB1;GAS2;HPN;MMP11;TTR;APOM;CETP;HSPG2;ITGA7;PHLDB2;PLOD3;PRKACA
GO:0071827	BP	plasma lipoprotein particle organization	5	3.14112e-05	APOE;SCARB1;APOM;CETP;PRKACA
GO:0042398	BP	cellular modified amino acid biosynthetic process	5	3.51021e-05	GGT1;CARNS1;FPGS;GAMT;PLOD3
GO:0071825	BP	protein-lipid complex subunit organization	5	4.8219e-05	APOE;SCARB1;APOM;CETP;PRKACA
GO:0001523	BP	retinoid metabolic process	6	6.73551e-05	APOE;TTR;APOM;GPC3;HSPG2;RDH5
GO:0034368	BP	protein-lipid complex remodeling	4	7.00918e-05	APOE;SCARB1;APOM;CETP
GO:0034369	BP	plasma lipoprotein particle remodeling	4	7.00918e-05	APOE;SCARB1;APOM;CETP
GO:0098797	CC	plasma membrane protein complex	12	0.000134524	VAMP2;EBI3;FCER1G;KRT8;CD4;GJB1;HIP1R;HSPG2;IL12RB1;ITGA7;KCNC3;TFR2
GO:0031226	CC	intrinsic component of plasma membrane	22	0.000350625	SCARB1;VAMP2;EBI3;ERBB3;FCER1G;HPN;SLC22A1;SLC22A7;SLC38A3;SLCO2B1;CD4;CLDN4;GPC3;GPER1;IL12RB1;ITGA7;KCNC3;MPZ;PLXNB2;TFR2;TMEM150A;TSPAN31
GO:0005887	CC	integral component of plasma membrane	21	0.000485905	SCARB1;VAMP2;EBI3;ERBB3;FCER1G;HPN;SLC22A1;SLC22A7;SLC38A3;SLCO2B1;CD4;CLDN4;GPER1;IL12RB1;ITGA7;KCNC3;MPZ;PLXNB2;TFR2;TMEM150A;TSPAN31
GO:0034364	CC	high-density lipoprotein particle	3	0.000499705	APOE;APOM;CETP
GO:0005788	CC	endoplasmic reticulum lumen	8	0.000527313	APOE;EBI3;GANAB;CD4;GPC3;PLOD3;RDH5;SDF2L1
GO:0005783	CC	endoplasmic reticulum	23	0.000607268	APOE;DNASE1L3;EBI3;FNDC4;GANAB;HPN;ASS1;CD4;CYP4F3;GJB1;GPC3;GPER1;HERPUD1;HGFAC;MAN1A1;MOGAT3;MPZ;PLOD3;RDH5;SDF2L1;UGT2B7;XBP1;YIF1B
GO:0030136	CC	clathrin-coated vesicle	6	0.000795423	APOE;VAMP2;ECE1;RGS19;CD4;HIP1R
GO:0034358	CC	plasma lipoprotein particle	3	0.00131358	APOE;APOM;CETP
GO:1990777	CC	lipoprotein particle	3	0.00131358	APOE;APOM;CETP
GO:0030135	CC	coated vesicle	7	0.00138017	APOE;VAMP2;ECE1;RGS19;CD4;HIP1R;YIF1B
GO:0004252	MF	serine-type endopeptidase activity	7	0.000445222	COLEC11;GZMM;HPN;MMP11;RHBDL3;C1S;HGFAC
GO:0008236	MF	serine-type peptidase activity	7	0.00087553	COLEC11;GZMM;HPN;MMP11;RHBDL3;C1S;HGFAC
GO:0017171	MF	serine hydrolase activity	7	0.000980642	COLEC11;GZMM;HPN;MMP11;RHBDL3;C1S;HGFAC
GO:0015651	MF	quaternary ammonium group transmembrane transporter activity	2	0.0024138	SLC22A1;SLC25A47
GO:0005319	MF	lipid transporter activity	5	0.0047318	APOE;SLCO2B1;STARD10;APOM;CETP
GO:0005496	MF	steroid binding	4	0.00506757	APOE;AKR1D1;CETP;GPER1
GO:0031625	MF	ubiquitin protein ligase binding	7	0.00549498	ERBB3;LTBR;SKI;TXNIP;PRKACA;RANGAP1;TRIM28
GO:0010181	MF	FMN binding	2	0.00549578	CARNS1;PNPO
GO:0016879	MF	ligase activity, forming carbon-nitrogen bonds	3	0.00624295	CARNS1;ASS1;FPGS
GO:0015347	MF	sodium-independent organic anion transmembrane transporter activity	2	0.00625022	SLC22A7;SLCO2B1
